# Supplementary material for: Identification of differentially expressed circRNAs and a novel hsa_circ_0000144 that promote tumor growth in gastric cancer
Source: Cancer Cell Int. 2019 Oct 15;19:268. doi: 10.1186/s12935-019-0975-y (PMC6794874; doi:10.1186/s12935-019-0975-y)
Supplement: Supplementary file 1 — Additional file 1. KEGG pathway analysis of genes differentially expressed circRNAs targeting. [file 12935_2019_975_MOESM1_ESM.txt]

ID	Description	GeneRatio	BgRatio	pvalue	p.adjust	qvalue	geneID	Count
hsa05219	Bladder cancer	10/249	41/7466	6.4056409740868e-07	0.000161422152546987	0.000124741429495375	1019/4609/7422/5604/1950/1026/7057/7157/4893/5594	10
hsa04012	ErbB signaling pathway	13/249	85/7466	4.01315203730244e-06	0.000505657156700108	0.000390754277316291	1978/4609/5062/5604/25/1399/5295/1950/1026/2002/1027/4893/5594	13
hsa05220	Chronic myeloid leukemia	12/249	76/7466	6.75894293216613e-06	0.000540912752802732	0.000417998576727257	1019/4609/7048/5604/25/1399/5295/1026/1027/7157/4893/5594	12
hsa04722	Neurotrophin signaling pathway	15/249	119/7466	8.58591671115447e-06	0.000540912752802732	0.000417998576727257	810/5604/25/7189/1399/5295/6197/7531/5879/2889/801/6196/7157/4893/5594	15
hsa05222	Small cell lung cancer	13/249	93/7466	1.1116312477068e-05	0.000560262148844225	0.00043295111752791	331/1019/1282/3675/4609/7189/5295/1026/1027/9134/317/4149/7157	13
hsa04218	Cellular senescence	16/249	160/7466	7.99655259867996e-05	0.00307367913409244	0.0023752324135635	1978/1019/2305/4609/7048/810/5604/677/5295/1026/801/9134/91750/7157/4893/5594	16
hsa05211	Renal cell carcinoma	10/249	69/7466	8.53799759470122e-05	0.00307367913409244	0.0023752324135635	7422/5062/5604/1399/5295/1026/5879/2889/4893/5594	10
hsa05213	Endometrial cancer	9/249	58/7466	0.000112588035028835	0.00347531949444818	0.00268560612561785	4609/5604/5295/1950/1026/2002/7157/4893/5594	9
hsa05163	Human cytomegalovirus infection	19/249	225/7466	0.000172473841871701	0.00347531949444818	0.00268560612561785	1978/2786/1019/4609/6667/7422/810/5604/811/108/1399/5295/1026/5879/2002/801/7157/4893/5594	19
hsa04144	Endocytosis	20/249	244/7466	0.000174405574519564	0.00347531949444818	0.00268560612561785	377/28964/440073/3559/7048/23327/7189/9267/10890/84440/80223/5869/832/3799/118813/408/9230/29924/147179/23096	20
hsa05212	Pancreatic cancer	10/249	75/7466	0.00017462145110393	0.00347531949444818	0.00268560612561785	1019/7048/7422/5604/5295/1950/1026/5879/7157/5594	10
hsa05214	Glioma	10/249	75/7466	0.00017462145110393	0.00347531949444818	0.00268560612561785	1019/810/5604/5295/1950/1026/801/7157/4893/5594	10
hsa05216	Thyroid cancer	7/249	37/7466	0.000184297637419952	0.00347531949444818	0.00268560612561785	4609/7170/5604/1026/7157/4893/5594	7
hsa05160	Hepatitis C	15/249	155/7466	0.000193073305247121	0.00347531949444818	0.00268560612561785	1019/7534/5610/4609/5604/7189/5295/1950/7531/1026/317/10197/7157/4893/5594	15
hsa05161	Hepatitis B	14/249	144/7466	0.000300386437643609	0.00504649215241263	0.00389975375186439	1019/7534/1654/4609/5604/5295/1026/2002/1027/9134/317/7157/4893/5594	14
hsa04510	Focal adhesion	17/249	199/7466	0.000331243807395796	0.00521708996648379	0.00403158581369884	331/1282/3675/7422/5062/5604/22801/64098/10627/1399/5295/1950/5879/2002/2889/7057/5594	17
hsa01522	Endocrine resistance	11/249	98/7466	0.000391774586255934	0.00580748210214679	0.00448782033791627	1019/6667/5604/108/5295/1026/8202/1027/7157/4893/5594	11
hsa05167	Kaposi sarcoma-associated herpesvirus infection	16/249	186/7466	0.000458259480116948	0.00641563272163727	0.00495777800126523	2786/1019/5610/4609/23710/7422/810/5604/5295/131450/1026/5879/801/7157/4893/5594	16
hsa04350	TGF-beta signaling pathway	10/249	85/7466	0.000492201041222576	0.0065281401256889	0.00504471981308457	4609/6667/7048/650/90/353500/3400/7050/7057/5594	10
hsa05210	Colorectal cancer	10/249	86/7466	0.000540950309571448	0.00681597390060024	0.00526714775109041	4609/7048/5604/5295/1950/1026/5879/7157/4893/5594	10
hsa04115	p53 signaling pathway	9/249	72/7466	0.000599425723201926	0.00711831063246016	0.00550078307019687	1019/143686/1026/9134/4194/64393/317/7057/7157	9
hsa04910	Insulin signaling pathway	13/249	137/7466	0.000621439817119538	0.00711831063246016	0.00550078307019687	1978/5792/810/5604/1399/5295/2872/2002/2889/9322/801/4893/5594	13
hsa04110	Cell cycle	12/249	124/7466	0.000840553746031832	0.00920954539130529	0.00711681661399949	1019/7534/4176/4609/25/7531/1026/1027/9134/5000/7029/7157	12
hsa05166	Human T-cell leukemia virus 1 infection	17/249	219/7466	0.000992754085065199	0.0104239178931846	0.00805524147969569	331/1019/3559/821/9519/4609/7048/5604/811/108/5295/1026/2002/9134/7157/4893/5594	17
hsa05215	Prostate cancer	10/249	97/7466	0.00139457436716174	0.0140573096209903	0.0108630003336809	5604/367/5295/1950/1026/1027/9134/7157/4893/5594	10
hsa05223	Non-small cell lung cancer	8/249	66/7466	0.00147359671451963	0.0142825527714979	0.011037060412394	1019/5604/5295/1950/1026/7157/4893/5594	8
hsa04066	HIF-1 signaling pathway	10/249	100/7466	0.00175915270898334	0.0164187586171778	0.0126878460491975	1978/7422/5604/5295/2872/3939/1950/1026/1027/5594	10
hsa04010	MAPK signaling pathway	20/249	295/7466	0.0019465340466633	0.0175188064199697	0.0135379247606282	4609/7048/7422/5062/5604/7189/1399/2872/6197/1950/5879/2002/408/25780/6196/783/4149/7157/4893/5594	20
hsa05218	Melanoma	8/249	72/7466	0.00258688563664824	0.0224791441529433	0.0173711013713221	1019/5604/5295/1950/1026/7157/4893/5594	8
hsa05203	Viral carcinogenesis	15/249	201/7466	0.00286304503889611	0.0239148218616949	0.0184805432097475	1019/7534/1654/9519/5610/5295/7531/1026/5879/10014/1027/9134/7157/4893/5594	15
hsa04114	Oocyte meiosis	11/249	125/7466	0.00294190268933549	0.0239148218616949	0.0184805432097475	7534/810/5604/108/367/6197/7531/801/9134/6196/5594	11
hsa05165	Human papillomavirus infection	21/249	330/7466	0.00324833738555595	0.0255806569112531	0.0197678426423635	1978/1019/9296/9519/1282/5610/3675/7422/5604/22801/5295/26508/1950/1026/1027/9134/4799/7057/7157/4893/5594	21
hsa04151	PI3K-Akt signaling pathway	22/249	354/7466	0.00348212453212882	0.0260446953835839	0.0201264354467962	1978/2786/1019/7534/3559/1282/3675/4609/7422/5604/22801/5295/1950/7531/1026/5879/1027/9134/7057/7157/4893/5594	22
hsa05224	Breast cancer	12/249	147/7466	0.00360053052521878	0.0260446953835839	0.0201264354467962	1019/4609/6667/5604/5295/26508/1950/1026/8202/7157/4893/5594	12
hsa04015	Rap1 signaling pathway	15/249	206/7466	0.00361731880327554	0.0260446953835839	0.0201264354467962	5216/7422/810/5604/108/1399/5295/1950/5879/2889/801/25780/7057/4893/5594	15
hsa05226	Gastric cancer	12/249	149/7466	0.00401894796380831	0.0281326357466581	0.0217399231960391	4609/7048/5604/83998/5295/1950/1026/1027/9134/7157/4893/5594	12
hsa04014	Ras signaling pathway	16/249	232/7466	0.00458671157320112	0.0312392247688292	0.0241405872273743	2786/7422/5062/810/5604/25/8036/5295/5869/1950/5879/2002/801/25780/4893/5594	16
hsa04933	AGE-RAGE signaling pathway in diabetic complications	9/249	99/7466	0.00559632984673246	0.0364771633766439	0.0281882841465293	1019/1282/7048/7422/5295/5879/1027/4893/5594	9
hsa05230	Central carbon metabolism in cancer	7/249	65/7466	0.0056452752844806	0.0364771633766439	0.0281882841465293	4609/5604/5295/3939/7157/4893/5594	7
hsa05221	Acute myeloid leukemia	7/249	66/7466	0.00614022019956072	0.0386833872572325	0.0298931772873351	1978/4609/5604/5295/8864/4893/5594	7
hsa04720	Long-term potentiation	7/249	67/7466	0.00666685496609556	0.0409767671086849	0.0316654215334449	810/5604/6197/801/6196/4893/5594	7
